# Supplementary material for: A Comparative Species Framework to Identify Candidate Salivary miRNAs Associated with Breast Cancer Risk
Source: Int J Mol Sci. 2026 Jul 11;27(14):6198. doi: 10.3390/ijms27146198 (PMC13410475; doi:10.3390/ijms27146198)
Supplement: Supplementary file 1 [file ijms-27-06198-s001.zip]

Archive with 1 entries (1 files):
- ijms-4310232-supplementary.pdf
